# Supplementary material for: Preventing Growth Stagnation and Premature LH Surge Are the Keys to Obtaining a Viable Embryo in Monofollicular IVF Cycles: A Retrospective Cohort Study
Source: J Clin Med. 2022 Dec 1;11(23):7140. doi: 10.3390/jcm11237140 (PMC9737977; doi:10.3390/jcm11237140)
Supplement: Supplementary file 1 [file jcm-11-07140-s001.zip]

Archive with 1 entries (1 files):
- jcm-2022590-supplementary.xlsx
