# Supplementary material for: Preventing Growth Stagnation and Premature LH Surge Are the Keys to Obtaining a Viable Embryo in Monofollicular IVF Cycles: A Retrospective Cohort Study
Source: J Clin Med. 2022 Dec 1;11(23):7140. doi: 10.3390/jcm11237140 (PMC9737977; doi:10.3390/jcm11237140)
Supplement: Supplementary file 1 [file jcm-11-07140-s001.zip › jcm-2022590-supplementary.xlsx]

## Sheet: Supplementary Table S1
Supplementary Table 1: Adjusted p values for pairwise comparisons
AMH, ng/ml	Groups	MPA+hMG	MPA+hMG+GnRHant	CC+hMG	CC+hMG+ GnRHant	NC/hMG	NC/hMG+ GnRHant
	MPA+hMG	-	-	-	-	-	-
	MPA+hMG+GnRHant	1	-	-	-	-	-
	CC+hMG	0.0133*	0.081	-	-	-	-
	CC+hMG+ GnRHant	0.0037**	0.1653	1	-	-	-
	NC/hMG	1	1	0.008**	0.0019**	-	-
	NC/hMG+ GnRHant	0.5877	1	0.4021	1	0.3151	-
Day 2 FSH, IU/L	Groups	MPA+hMG	MPA+hMG+GnRHant	CC+hMG	CC+hMG+ GnRHant	NC/hMG	NC/hMG+ GnRHant
	MPA+hMG	-	-	-	-	-	-
	MPA+hMG+GnRHant	1	-	-	-	-	-
	CC+hMG	0.36558	0.07435	-	-	-	-
	CC+hMG+ GnRHant	0.00426**	0.00024***	1	-	-	-
	NC/hMG	1	1	0.12705	0.00463**	-	-
	NC/hMG+ GnRHant	0.8601	0.07982	1	1	0.282	-
Day 2 LH, IU/L	Groups	MPA+hMG	MPA+hMG+GnRHant	CC+hMG	CC+hMG+ GnRHant	NC/hMG	NC/hMG+ GnRHant
	MPA+hMG	-	-	-	-	-	-
	MPA+hMG+GnRHant	1	-	-	-	-	-
	CC+hMG	1	0.8373	-	-	-	-
	CC+hMG+ GnRHant	1	0.2086	1	-	-	-
	NC/hMG	0.1633	1	0.0763	0.0041**	-	-
	NC/hMG+ GnRHant	1	1	1	0.41	1	-
hMG dose, IU	Groups	MPA+hMG	MPA+hMG+GnRHant	CC+hMG	CC+hMG+ GnRHant	NC/hMG	NC/hMG+ GnRHant
	MPA+hMG	-	-	-	-	-	-
	MPA+hMG+GnRHant	1	-	-	-	-	-
	CC+hMG	1	0.23376	-	-	-	-
	CC+hMG+ GnRHant	1	0.81781	1	-	-	-
	NC/hMG	＜0.0001****	＜0.0001****	1	0.00087***	-	-
	NC/hMG+ GnRHant	0.41602	0.01436	1	1	0.05028	-
hMG duration, d	Groups	MPA+hMG	MPA+hMG+GnRHant	CC+hMG	CC+hMG+ GnRHant	NC/hMG	NC/hMG+ GnRHant
	MPA+hMG	-	-	-	-	-	-
	MPA+hMG+GnRHant	1	-	-	-	-	-
	CC+hMG	0.01242*	0.0009***	-	-	-	-
	CC+hMG+ GnRHant	0.01895*	0.00027***	1	-	-	-
	NC/hMG	＜0.0001****	＜0.0001****	1	0.00652**	-	-
	NC/hMG+ GnRHant	＜0.0001****	＜0.0001****	1	1	0.23936	-
Premature LH surge (%)	Groups	MPA+hMG	MPA+hMG+GnRHant	CC+hMG	CC+hMG+ GnRHant	NC/hMG	NC/hMG+ GnRHant
	MPA+hMG	-	-	-	-	-	-
	MPA+hMG+GnRHant	1	-	-	-	-	-
	CC+hMG	0.9	1	-	-	-	-
	CC+hMG+ GnRHant	1	1	0.142	-	-	-
	NC/hMG	0.0075**	0.0075**	1	0.0075**	-	-
	NC/hMG+ GnRHant	0.003**	0.0075**	1	0.0075**	0.0075**	-
Growth Stagnation (%)	Groups	MPA+hMG	MPA+hMG+GnRHant	CC+hMG	CC+hMG+ GnRHant	NC/hMG	NC/hMG+ GnRHant
	MPA+hMG	-	-	-	-	-	-
	MPA+hMG+GnRHant	1	-	-	-	-	-
	CC+hMG	1	1	-	-	-	-
	CC+hMG+ GnRHant	1	1	1	-	-	-
	NC/hMG	0.712	0.0075**	1	1	-	-
	NC/hMG+ GnRHant	1	0.81	1	1	1	-
Emergency retrieval (%)	Groups	MPA+hMG	MPA+hMG+GnRHant	CC+hMG	CC+hMG+ GnRHant	NC/hMG	NC/hMG+ GnRHant
	MPA+hMG	-	-	-	-	-	-
	MPA+hMG+GnRHant	1	-	-	-	-	-
	CC+hMG	1	1	-	-	-	-
	CC+hMG+ GnRHant	1	1	1	-	-	-
	NC/hMG	0.008**	0.0075**	0.75	0.0075**	-	-
	NC/hMG+ GnRHant	1	0.428	1	0.638	0.045*	-
Oocytes retrieved (%)	Groups	MPA+hMG	MPA+hMG+GnRHant	CC+hMG	CC+hMG+ GnRHant	NC/hMG	NC/hMG+ GnRHant
	MPA+hMG	-	-	-	-	-	-
	MPA+hMG+GnRHant	0.345	-	-	-	-	-
	CC+hMG	1	1	-	-	-	-
	CC+hMG+ GnRHant	1	0.045*	1	-	-	-
	NC/hMG	0.0225*	1	1	0.0225*	-	-
	NC/hMG+ GnRHant	1	0.473	1	1	0.0375*	-
MII oocytes (%)	Groups	MPA+hMG	MPA+hMG+GnRHant	CC+hMG	CC+hMG+ GnRHant	NC/hMG	NC/hMG+ GnRHant
	MPA+hMG	-	-	-	-	-	-
	MPA+hMG+GnRHant	0.548	-	-	-	-	-
	CC+hMG	1	1	-	-	-	-
	CC+hMG+ GnRHant	1	0.285	1	-	-	-
	NC/hMG	0.03*	1	1	0.03*	-	-
	NC/hMG+ GnRHant	1	1	1	1	0.128	-
Cleaved Embryos (%)	Groups	MPA+hMG	MPA+hMG+GnRHant	CC+hMG	CC+hMG+ GnRHant	NC/hMG	NC/hMG+ GnRHant
	MPA+hMG	-	-	-	-	-	-
	MPA+hMG+GnRHant	1	-	-	-	-	-
	CC+hMG	1	1	-	-	-	-
	CC+hMG+ GnRHant	1	1	1	-	-	-
	NC/hMG	0.06	1	1	0.0375*	-	-
	NC/hMG+ GnRHant	1	1	1	1	0.165	-
Top quality embryos (%)	Groups	MPA+hMG	MPA+hMG+GnRHant	CC+hMG	CC+hMG+ GnRHant	NC/hMG	NC/hMG+ GnRHant
	MPA+hMG	-	-	-	-	-	-
	MPA+hMG+GnRHant	0.562	-	-	-	-	-
	CC+hMG	1	1	-	-	-	-
	CC+hMG+ GnRHant	1	1	1	-	-	-
	NC/hMG	0.075	1	1	0.0675	-	-
	NC/hMG+ GnRHant	1	1	1	1	0.0525	-
Viable embryos (%)	Groups	MPA+hMG	MPA+hMG+GnRHant	CC+hMG	CC+hMG+ GnRHant	NC/hMG	NC/hMG+ GnRHant
	MPA+hMG	-	-	-	-	-	-
	MPA+hMG+GnRHant	1	-	-	-	-	-
	CC+hMG	1	1	-	-	-	-
	CC+hMG+ GnRHant	1	1	1	-	-	-
	NC/hMG	0.030*	0.742	1	0.322	-	-
	NC/hMG+ GnRHant	1	1	1	1	0.15	-
D3 embryos (%)	Groups	MPA+hMG	MPA+hMG+GnRHant	CC+hMG	CC+hMG+ GnRHant	NC/hMG	NC/hMG+ GnRHant
	MPA+hMG	-	-	-	-	-	-
	MPA+hMG+GnRHant	1	-	-	-	-	-
	CC+hMG	1	1	-	-	-	-
	CC+hMG+ GnRHant	1	1	1	-	-	-
	NC/hMG	0.0225*	1	1	1	-	-
	NC/hMG+ GnRHant	1	1	1	1	0.112	-
Notes: 1.MPA: medroxyprogesterone acetate, hMG: human menopausal gonadotropin, GnRHant: GnRH antagonist (ganirelix), CC: clomiphene citrate, NC: natural cycle. 2. Bonferroni correction for multiple testing was used to adjust p-values. *: p<0.05, **: p<0.01, ***: p<0.001, ****: p<0.0001

## Sheet: Supplementary Table S2
Supplementary Table 2: Detailed Data of Figure 1A
Group	Clinical Visits	LH concentration relative to baseline (IU/L)
		Mean	Standard deviation	Adjusted p value
				Visits	1	2	3	4	5
MPA+hMG	1	0	4.9308	1	-	-	-	-	-
	2	-0.395387	4.53038	2	0.341	-	-	-	-
	3	0.198297	4.8347	3	0.699	1	-	-	-
	4	0.212953	6.3503	4	1	0.558	1	-	-
	5	-0.217711	4.751	5	1	0.919	0.606	1	-
MPA+hMG+GnRHant	1	0	3.32328	1	-	-	-	-	-
	2	0.227102	3.24019	2	1	-	-	-	-
	3	0.670512	4.70437	3	1	1	-	-	-
	4	2.26058	4.45317	4	0.356	0.599	0.017*	-	-
	5	-0.890189	5.61943	5	0.030*	0.004**	0.013*	0.000214***	-
CC+hMG	1	0	2.77168	1	-	-	-	-	-
	2	0.811538	2.29016	2	1	-	-	-	-
	3	0.613671	1.64069	3	1	1	-	-	-
	4	1.27953	2.35588	4	1	1	0.977	-	-
	5	2.63731	3.74521	5	1	0.977	1	1	-
CC+hMG+GnRHant	1	0	2.53335	1	-	-	-	-	-
	2	0.987388	5.12432	2	0.559	-	-	-	-
	3	2.30777	4.23159	3	0.020*	0.138	-	-	-
	4	3.59763	4.29667	4	0.005**	0.098	1	-	-
	5	1.40045	4.09651	5	1	0.39	0.0915	0.002**	-
NC/hMG	1	0	5.29339	1	-	-	-	-	-
	2	0.898164	7.3922	2	1	-	-	-	-
	3	1.52653	9.26572	3	1	1	-	-	-
	4	4.88546	13.2607	4	1	0.854	0.295	-	-
	5	6.1234	12.9397	5	1	1	0.884	1	-
NC/hMG+GnRHant	1	0	5.16643	1	-	-	-	-	-
	2	1.07468	6.94412	2	0.918	-	-	-	-
	3	1.61027	7.15273	3	0.384	1	-	-	-
	4	2.50782	7.13701	4	0.043*	0.296	1	-	-
	5	2.9161	8.91847	5	0.005**	0.031*	1	1	-
Notes: 1.MPA: medroxyprogesterone acetate, hMG: human menopausal gonadotropin, GnRHant: GnRH antagonist (ganirelix), CC: clomiphene citrate, NC: natural cycle. 2. LH levels were shown as the difference relative to baseline. 3. The repeated measurements of LH levels at different time points were compared by Friedman test, followed by pairwise Wilcoxon signed-rank test for subgroup comparisons. Bon…
